# Supplementary material for: Genetic Interference of FGFR3 Impedes Invasion of Upper Tract Urothelial Carcinoma Cells by Alleviating RAS/MAPK Signal Activity
Source: Int J Mol Sci. 2023 Jan 16;24(2):1776. doi: 10.3390/ijms24021776 (PMC9863353; doi:10.3390/ijms24021776)
Supplement: Supplementary file 1 [file ijms-24-01776-s001.zip]

Archive with 1 entries (1 files):
- ijms-2037532-supplementary.pdf
